# Supplementary material for: Reverse and Forward Electron Flow-Induced H2O2 Formation Is Decreased in α-Ketoglutarate Dehydrogenase (α-KGDH) Subunit (E2 or E3) Heterozygote Knock Out Animals
Source: Antioxidants (Basel). 2022 Jul 29;11(8):1487. doi: 10.3390/antiox11081487 (PMC9404749; doi:10.3390/antiox11081487)
Supplement: Supplementary file 1 [file antioxidants-11-01487-s001.zip]

Archive with 1 entries (1 files):
- antioxidants-1797695-supplementary.pdf
